# Supplementary material for: Morphology and Efficiency of a Specialized Foraging Behavior, Sediment Sifting, in Neotropical Cichlid Fishes
Source: PLoS One. 2014 Mar 6;9(3):e89832. doi: 10.1371/journal.pone.0089832 (PMC3945966; doi:10.1371/journal.pone.0089832)
Supplement: File S1 — R code for function “phyl.resid.intra” which carries out a phylogenetic size correction for more than one individual per species/tip. See methods and supplementary file for details. (R) [file pone.0089832.s003.r]

## Code author: J. Arbour

phyl.resid.intra<-function(tree,Y,x){ 
## This function is modified from the "phytools" package function phyl.resid (Revell, 2012)
## It carries out a phylogenetic size correction and can include more than one individual per species/tip
## return a list object $beta (regression coefficients) and $resid (residuals of size correction)
  
  
#tree is a phy object
#Y is the value to be corrected, names must correspond to entries in tree$tip.label
#X is the size measurement, names must correspond to entries in tree$tip.label   
X<-cbind(1,x)
Y<-as.matrix(Y)
C<-vcv.phylo(tree)
Cn<-matrix(ncol=nrow(X),nrow=nrow(X))
row.names(Cn)<-names(x)
colnames(Cn)<-names(x)

for (a in 1:nrow(X)){
for (i in 1:nrow(X)){
names1<-names(x[i])
names2<-names(x[a])
Cn[i,a]<-C[names1,names2]
}
}

		beta<-solve(t(X)%*%ginv(Cn)%*%X)%*%t(X)%*%ginv(Cn)%*%Y
		resid<-Y-X%*%beta
		return(list(beta=beta,resid=resid))

}
