# Supplementary material for: Morphology and Efficiency of a Specialized Foraging Behavior, Sediment Sifting, in Neotropical Cichlid Fishes
Source: PLoS One. 2014 Mar 6;9(3):e89832. doi: 10.1371/journal.pone.0089832 (PMC3945966; doi:10.1371/journal.pone.0089832)
Supplement: File S2 — R code for function “phyl.lda” which carries a linear discriminant analysis and compares the results to a set of Brownian Motion simulated values. The function can include more than one individual per species/tip. See methods and supplementary file for details. (R) [file pone.0089832.s004.r]

## Code author: J. Arbour

phyl.lda<-function (tree, X, taxa, grouping, nsim = 1000) {

## This function carries out a linear discriminant analysis and compares the results to a set of Brownian Motion simulated values (following Garland et al. 1993 and the "phytools" package function phylANOVA [Revell 2012])
## This function can include more than one individual per species by sampling around the BM simulated species mean based on the standard deviation of the trait within each species

  
# X is a matrix of variables
# tree is a phy object
# taxa is a factor with the labels of the rows of X, must be in order of tree$tip.label
# grouping is a vector with the group membership for each row of X
# nsim is the number of brownian motion simulations
  

  
# returns a list object with...
# $LDA: the observed linear discriminant analysis results (from function lda)
# $scores: the individual scores based on the linear discriminant function
# $Classification.Table: summarizes the correct and incorrect classifications in each group based on the discriminant function
# $F1.pvalue: the p value of the phylogenetic significance test* for the discriminant function
# $ID.pvalue: the frequency of simulations with a higher correct classification rate, i.e., a test of the phylogenetic significance of the discriminant function classification efficiency
  
# *the null hypothesis of phylogenetic tests is that the results could have occured under Brownian motion evolution  
  
  X<-as.matrix(X)
  means<-matrix(ncol=ncol(X),nrow=length(levels(taxa)))
  sds<-matrix(ncol=ncol(X),nrow=length(levels(taxa)))
  for (i in 1:ncol(means)){
    means[,i]<-by(X[,i],taxa,mean)
    sds[,i]<-by(X[,i],taxa,sd)
  }
  row.names(means)<-levels(taxa)
  row.names(sds)<-levels(taxa)
  means<-means[tree$tip.label,]
  sds<-sds[tree$tip.label,]
  nsp<-table(taxa)
  nsp<-nsp[tree$tip.label]
  
  
  varcov<-vcv(tree,means)
  sims.means<-sim.char(tree,varcov,nsim)
  
  sim.all.data<-array(dim=c(nrow(X),ncol(X),nsim))
  for (k in 1:nsim){
  simk<-sims.means[,,k]
    for (j in 1:ncol(X)){
    simj<-simk[,j]
    starts<-1
    for (i in 1:length(levels(taxa))){
      n<-nsp[i]
      new.data<-rnorm(n,simj[i],sds[i,j])
    stops<-starts+n-1
      sim.all.data[starts:stops,j,k]<-new.data
      starts<-stops+1
    }
  }
  }
  
  F1.null<-vector()
  IDcor.null<-vector()
  for (z in 1:nsim){
    sim.mat<-sim.all.data[,,z]
    LDA<-lda(sim.mat,groupings)
    F1.null[z]<-LDA$svd^2
    post<-predict(LDA,sim.mat)
    post.cutoff<-mean(by(as.vector(post$x),post$class,mean))
    post.table<-calcAllocationRuleAccuracy(post$x,as.factor(groupings), post.cutoff)
    post.table[(is.na(post.table))]<-0  
    IDcor.null[z]<-sum(diag(post.table))/nrow(X)
  }

  LDA<-lda(X,groupings)
  F1.obs<-LDA$svd^2
  post<-predict(LDA,X)
  post.cutoff<-mean(by(as.vector(post$x),post$class,mean))
  post.table<-calcAllocationRuleAccuracy(post$x,as.factor(groupings), post.cutoff)
  post.table[(is.na(post.table))]<-0  
  IDcor.obs<-sum(diag(post.table))/nrow(X)
  
    F1.null<-c(F1.obs,F1.null)
    IDcor.null<-c(IDcor.obs,IDcor.null)
    P.F <- sum(F1.null >= F1.null[1])/length(F1.null)
    P.ID <- sum(IDcor.null >= IDcor.null[1])/length(IDcor.null)
    
    
  return(list(LDA=LDA,scores=post$x,Classification.Table=post.table,F1.pvalue=P.F,ID.pvalue=P.ID))
}


#internal function
#modified from http://little-book-of-r-for-multivariate-analysis.readthedocs.org/en/latest/src/multivariateanalysis.html

calcAllocationRuleAccuracy <- function(ldavalue, groupvariable, cutoffpoints)
{
  groupvariable2 <- as.factor(groupvariable[[1]])
  levels <- levels(groupvariable2)
  numlevels <- length(levels)
  correct<-matrix(ncol=numlevels,nrow=numlevels)
  for (i in 1:numlevels)
  {
    leveli <- levels[i]
    levelidata <- ldavalue[groupvariable==leveli]
    for (j in 1:numlevels)
    {
      levelj <- levels[j]
      if (j == 1)
      {
        cutoff1 <- cutoffpoints[1]
        cutoff2 <- "NA"
        results <- summary(levelidata <= cutoff1)
      }
      else if (j == numlevels)
      {
        cutoff1 <- cutoffpoints[(numlevels-1)]
        cutoff2 <- "NA"
        results <- summary(levelidata > cutoff1)
        
      }
      else
      {
        cutoff1 <- cutoffpoints[(j-1)]
        cutoff2 <- cutoffpoints[(j)]
        results <- summary(levelidata > cutoff1 & levelidata <= cutoff2)
        
      }
      trues <- results["TRUE"]
      trues <- trues[[1]]
      correct[j,i]<-as.numeric(trues[[1]])
    }
  }
  row.names(correct)<-levels
  colnames(correct)<-levels
  return(correct)
}
